# Supplementary material for: Inductive sensing of magnetic microrobots under actuation by rotating magnetic fields
Source: PNAS Nexus. 2023 Sep 12;2(9):pgad297. doi: 10.1093/pnasnexus/pgad297 (PMC10516638; doi:10.1093/pnasnexus/pgad297)
Supplement: pgad297_Supplementary_Data [file pgad297_supplementary_data.zip]

Archive with 4 entries (4 files):
- PNASNEXUS-PNASNEXUS-2023-00424R-A-s02.avi
- PNASNEXUS-PNASNEXUS-2023-00424R-A-s03.avi
- PNASNEXUS-PNASNEXUS-2023-00424R-A-s04.pdf
- PNASNEXUS-PNASNEXUS-2023-00424R-A-s01.avi
